# Supplementary material for: Combination of Hydrolysable Tannins and Zinc Oxide on Enterocyte Functionality: In Vitro Insights
Source: Biomolecules. 2024 Jun 6;14(6):666. doi: 10.3390/biom14060666 (PMC11201419; doi:10.3390/biom14060666)
Supplement: Supplementary file 1 [file biomolecules-14-00666-s001.zip]

Archive with 1 entries (1 files):
- biomolecules-2970647-supplementary.pdf
